# Supplementary material for: Discovery of Two Novel Negeviruses in a Dungfly Collected from the Arctic
Source: Viruses. 2020 Jun 27;12(7):692. doi: 10.3390/v12070692 (PMC7412485; doi:10.3390/v12070692)
Supplement: Supplementary file 1 [file viruses-12-00692-s001.zip]

Archive with 3 entries (2 files):
- suppl/
- suppl/Supplementary Table 1.docx
- suppl/Supplementary Table 2.docx
